# Supplementary material for: Surviving Severe Obstetric Complications: A Population-Based Analysis of Maternal near Miss
Source: Med Sci (Basel). 2026 Jun 12;14(2):313. doi: 10.3390/medsci14020313 (PMC13304291; doi:10.3390/medsci14020313)
Supplement: Supplementary file 1 [file medsci-14-00313-s001.zip]

Archive with 1 entries (1 files):
- medsci-4275329-supplementary.pdf
